# Supplementary material for: The DNA glycosylase NEIL2 is protective during SARS-CoV-2 infection
Source: Nat Commun. 2023 Dec 9;14:8169. doi: 10.1038/s41467-023-43938-0 (PMC10710473; doi:10.1038/s41467-023-43938-0)
Supplement: Supplementary file 4 — Source Data [file 41467_2023_43938_MOESM4_ESM.xlsx]

## Sheet: Figure 1k
Figure 1k	RTqPCR for NEIL1 and NEIL2 (COVID-19 vs. Healthy)
			Ct values		Ct values		Ct values
		Lables	NEIL2		NEIL1		GAPDH
	Healthy	N2	23.9405		28.7597		18.0595
	Healthy	N3	24.2691		28.6654		18.1199
	Healthy	N4	24.1651		28.847		18.2397
	Healthy	N13	24.9787		28.6963		18.067
	Healthy	N20	22.6154		26.7432		15.9374
	Healthy	N21	22.4853		27.0388		15.801
	Healthy	N22	22.1825		26.1063		15.9293
	Healthy	N4016	24.8212		29.3507		19.3443
	Healthy	N4017	25.9215		29.5563		20.0333
	Healthy	N4018	26.3431		30.1182		20.5975
	Healthy	N5	25.2201		28.7452		19.5083
	Healthy	N6	25.2964		28.5656		19.6464
	Healthy	N7	24.5832		28.0324		18.9679
	Healthy	N11	23.9183		26.9591		17.808
	Healthy	N12	23.9827		26.7915		17.8071
	Healthy	N14	23.6607		27.3328		17.6417
	Healthy	N15	23.656		27.3931		17.4167
	Healthy	N17	23.5233		27.3768		17.5032
	Healthy	N19	24.8119		27.7966		18.6022
	Healthy	N23	24.8083		27.8016		18.4637
	Healthy	N24	24.7972		28.9025		18.3253
	Healthy	N4014	24.7752		28.9396		18.2471
	Healthy	N4015	24.8978		28.1352		18.6078
	COVID-19	B3	25.4122		26.9596		17.1972
	COVID-19	B5	27.5654		29.6093		18.8132
	COVID-19	B17	24.8919		26.7582		16.0427
	COVID-19	B55	25.1274		26.0561		17.2278
	COVID-19	B57	24.6719		26.2331		16.9689
	COVID-19	B59	24.9375		27.5782		17.5681
	COVID-19	B4	25.361		26.962		18.0772
	COVID-19	B21	25.6039		26.074		18.2713
	COVID-19	B32	25.5275		26.1001		18.2197
	COVID-19	B34	25.9563		26.0437		18.6474
	COVID-19	B44	26.0049		26.0203		18.5978
	COVID-19	B48	25.9632		25.9688		18.6539
	COVID-19	B60	25.9659		26.0366		18.579
	COVID-19	B62	26.0133		25.9691		18.5682
	COVID-19	B6	26.3156		28.3364		19.0099
	COVID-19	B7	26.9383		27.5647		19.3222
	COVID-19	B12	27.3106		27.3418		19.6338
	COVID-19	B16	26.9266		27.425		19.2957
	COVID-19	B39	27.2301		27.425		19.5761
	COVID-19	B41	27.3489		27.2812		19.5892

## Sheet: Figure 2c
Figure 2c	RT-qPCR analysis for NEIL2 and OGG1 in infected vs. uninfected hamster lungs
			Ct values		Ct values		Ct values
			NEIL2		Ogg1		18S
	Uninfected 1		26.9571		28.969		12.438
	Uninfected 2		26.9628		29.0861		12.0881
	Uninfected 3		26.9599		29.0275		12.263
	Infected 1		27.7518		29.3539		11.8735
	Infected 2		26.2341		27.0073		10.7064
	Infected 3		27.5407		28.4768		11.3966
	Infected 4		26.6189		26.965		10.6485
	Infected 5		26.9459		27.4268		10.83
	Infected 6		26.5562		27.5506		11.0185

## Sheet: Figure 2d
Figure 2d	anti- NEIL2, OGG1, NEIL1, APE1, and HADC2
		Western blot band intensicities
			NEIL2				OGG1				NEIL1				APE1				HDAC2
			Blot1	Blot2	Blot3		Blot1	Blot2	Blot3		Blot1	Blot2	Blot3		Blot1	Blot2	Blot3		Blot1	Blot2	Blot3
		Control 1	9985	9975	9928		10188	10288	10320		10546	10288	11238		11876	11288	10520		10458	10657	10520
		Control 2	10859	10768	10972		7465	7665	7549		9065	9565	9835		10865	10065	10569		10465	10665	10649
		Control 3	8880	9100	8450		4907	4912	4905		10876	9952	10893		9912	9712	10805		10856	10934	10805
		CoV2- 1	3634	2897	3285		8972	8983	8965		9773	9983	9786		9872	9783	9975		10972	10983	10985
		CoV2- 2	973	1002	984		8614	8537	8667		7614	9783	8677		9615	9567	9786		9814	10137	9667
		CoV2- 3	544	520	567		8314	8230	8345		9314	9530	9835		10845	10240	9355		10914	10876	10874

## Sheet: Figure 2e
Figure 2e	LAqPCR for RNAPII and POLA1
												Band Integral densicities
													RNAPII
													LA1	LA2	LA3	SA1	SA2	SA3
												Control 1	3720	3850	4020	6199	5699	6579
												Control 2	6127	6227	5127	6930	6980	6730
												Control 3	4638	5638	4938	6850	6890	6950
												CoV2-1	943	763	1043	7188	8198	7688
												CoV2-2	584	684	687	6705	6895	6805
												CoV2-3	984	1084	884	6579	6179	5989
												Band Integral densicities
													POLA1
													LA1	LA2	LA3	SA1	SA2	SA3
												Control 1	6448	6648	6898	6199	6209	6298
												Control 2	6008	6108	6228	6930	6860	6030
												Control 3	6236	6156	6176	6850	6760	6900
												CoV2-1	2097	2497	2287	7188	6988	6788
												CoV2-2	514	674	654	6705	6395	6385
												CoV2-3	1565	1345	1475	6579	6679	6239

## Sheet: Figure 4a
Figure 4a	RTqPCR for NEIL2
			Ct values		Ct values
			NEIL2		18S
	CoV2 infected	rNEIL1 transfected	25.675		8.09408
	CoV2 infected	rNEIL1 transfected	25.8049		8.1609
	CoV2 infected	rNEIL1 transfected	24.9924		7.74405
	CoV2 infected	rNEIL1 transfected	25.0226		7.83787
	CoV2 infected	rNEIL2 transfected	23.567		7.99186
	CoV2 infected	rNEIL2 transfected	23.4916		7.95524
	CoV2 infected	rNEIL2 transfected	22.5425		7.47901
	CoV2 infected	rNEIL2 transfected	22.5874		7.5306
	CoV2 infected	mock	24.8588		7.39023
	CoV2 infected	mock	24.8399		7.345
	CoV2 infected	mock	24.7506		7.72926
	CoV2 infected	mock	24.7182		7.69506
	Uninfected (UI)		22.4048		7.05433
	Uninfected (UI)		22.4189		7.04058
	Uninfected (UI)		22.2346		6.83434
	Uninfected (UI)		22.1383		6.80751

## Sheet: Figure 4b
Figure 4b	RTqPCR for CCL2, CCL3, CXCL10, TNF alpha, IL6, and IL1 beta
			Ct values		Ct values		Ct values		Ct values
			CCL2		CCL3		CXCL10		18S
	CoV2 infected	rNEIL1 transfected	18.6755		18.6182		20.8459		7.74405
	CoV2 infected	rNEIL1 transfected	17.9481		19.9532		20.9919		8.1609
	CoV2 infected	rNEIL1 transfected	18.6971		19.7589		20.8877		7.83787
	CoV2 infected	rNEIL2 transfected	20.2718		22.4577		24.4142		7.99186
	CoV2 infected	rNEIL2 transfected	20.4693		21.9492		23.5075		7.47901
	CoV2 infected	rNEIL2 transfected	20.3368		20.948		22.4409		7.5306
	CoV2 infected	mock	17.6274		18.5485		20.8218		7.39023
	CoV2 infected	mock	18.5163		19.6269		20.7157		7.72926
	CoV2 infected	mock	17.6141		18.4621		20.3951		7.345
	Uninfected (UI)		27.3409		29.9817		27.3375		6.83434
	Uninfected (UI)		27.4182		30.4217		26.9641		7.05433
	Uninfected (UI)		27.6899		29.9679		28.1372		7.04058
			Ct values		Ct values		Ct values		Ct values
			TNF alpha		IL6		IL1 beta		18S
	CoV2 infected	rNEIL1 transfected	29.7357		26.442		27.9343		10.249
	CoV2 infected	rNEIL1 transfected	29.9104		26.139		27.9346		10.2438
	CoV2 infected	rNEIL1 transfected	29.9643		25.9866		28.3461		10.2798
	CoV2 infected	rNEIL2 transfected	31.9663		28.2547		29.6482		11.0398
	CoV2 infected	rNEIL2 transfected	31.9277		28.2792		29.5773		11.1322
	CoV2 infected	rNEIL2 transfected	31.8074		26.6977		29.5545		9.92507
	CoV2 infected	mock	29.9705		26.2565		27.766		10.3555
	CoV2 infected	mock	30.4206		26.5832		28.0707		10.4358
	CoV2 infected	mock	29.8989		25.9865		28.1467		10.3601
	Uninfected (UI)		35.8347		31.6021		29.8037		9.86293
	Uninfected (UI)		35.7932		31.6115		29.7303		9.93531
	Uninfected (UI)		35.9434		31.6598		29.9443		9.85772

## Sheet: Figure 4c
Figure 4c	Viral Tire post CoV2 infection at MOI 1
		Viral Titre (TCID50/ml)
		SAMPLE	TCID50/mL	TCID50/mL	TCID50/mL	TCID50/mL
			Experiment 1	Experiment 2	Experiment 3	Experiment 4
	1 MOI	Mock	50000	25000	75000	50000
		rNEIL1 transfected	25000	25000	50000	50000
		rNEIL2 transfected	5000	7500	7500	7500
		Viral Titre in Log10 (TCID50/ml)
			Experiment 1	Experiment 2	Experiment 3	Experiment 4
	1 MOI	Mock	4.69897	4.39794	4.87506	4.69897
		rNEIL1 transfected	4.39794	4.39794	4.69897	4.69897
		rNEIL2 transfected	3.69897	3.87506	3.87506	3.87506

## Sheet: Figure 4d
Figure 4d	RTqPCR for viral E-gene
				Ct values		Ct values
				E-gene		18S
		Uninfected (UI)		36.2765		9.86293
		Uninfected (UI)		35.6792		9.93531
		Uninfected (UI)		36.9411		9.85772
		CoV2 infected	mock	10.3353		10.3013
		CoV2 infected	mock	10.3947		10.3601
		CoV2 infected	mock	10.7494		10.3555
		CoV2 infected	rNEIL1 transfected	10.4733		10.2438
		CoV2 infected	rNEIL1 transfected	10.4105		10.2798
		CoV2 infected	rNEIL1 transfected	10.5132		10.249
		CoV2 infected	rNEIL2 transfected	11.2397		9.92507
		CoV2 infected	rNEIL2 transfected	11.3265		9.95682
		CoV2 infected	rNEIL2 transfected	11.755		11.0398

## Sheet: Figure 4e
Figure 4e	RTqPCR for IL6 and viral E-gene
			Il6 Ct values		Ct values		Ct values
					IL6		18S
			Uninfected	Control vector	16.3141		11.6941
			Uninfected	Control vector	14.9875		11.2007
			Uninfected	Control vector	12.2923		9.77186
			229 infected	Control vector	11.4959		10.5205
			229 infected	Control vector	11.6939		11.3654
			229 infected	Control vector	10.9445		10.2905
			Uninfected	Neil2-vector	15.2303		12.179
			Uninfected	Neil2-vector	15.498		13.314
			Uninfected	Neil2-vector	15.363		13.306
			229 infected	Neil2-vector	15.035		12.0853
			229 infected	Neil2-vector	12.5722		10.9911
			229 infected	Neil2-vector	12.9437		11.7349
			E-gene Ct values		Ct values		Ct values
					E-gene		18S
			Uninfected	Control vector	40		13.509
			Uninfected	Control vector	38.5191		14.3773
			Uninfected	Control vector	40		13.28
			Uninfected	Control vector	40		13.149
			229 infected	Control vector	20.6942		13.2831
			229 infected	Control vector	20.6514		12.996
			229 infected	Control vector	20.6983		12.5725
			230 infected	Control vector	20.7239		12.838
			231 infected	Control vector	20.4158		12.5981
			232 infected	Control vector	20.2726		13.0843
			Uninfected	Neil2-vector	39.573		14.8578
			Uninfected	Neil2-vector	39.338		14.4031
			Uninfected	Neil2-vector	37.564		14.3917
			Uninfected	Neil2-vector	38.054		12.9987
			229 infected	Neil2-vector	23.2012		13.8092
			229 infected	Neil2-vector	23.1172		13.1883
			229 infected	Neil2-vector	22.8195		13.2222
			229 infected	Neil2-vector	20.9213		12.5826
			229 infected	Neil2-vector	21.4157		13.134

## Sheet: Figure 5a
Figure 5a	RNAChIPqPCR for 5'UTR, 3'UTR and gene regions of SARS-CoV-2 genome
		5'UTR		Ct values	% Input	Fold enrichment over IgG
		Experiment-1	Input (10%)-1	9.76429
			IgG-1	22.4084	0.00156218	1
			rNEIL1-1	21.1533	0.00372865	2.38682
			rNEIL2-1	15.9451	0.137843	88.2375
		Experiment-2	Input (10%)-2	9.78258
			IgG-2	23.0898	0.00098655	1
			rNEIL1-2	21.6016	0.00276758	2.80532
			rNEIL2-2	17.4407	0.0495068	50.1818
		Experiment-3	Input (10%)-3	9.89547
			IgG-3	22.8419	0.00126679	1
			rNEIL1-3	21.6711	0.00285198	2.25134
			rNEIL2-3	16.7215	0.0881307	69.5699
		3'UTR		Ct values	% Input	Fold enrichment over IgG
		Experiment-1	Input (10%)-1	7.4402
			IgG-1	21.6158	0.000540391	1
			rNEIL1-1	20.9473	0.000858884	1.58938
			rNEIL2-1	15.9908	0.0266683	49.35
		Experiment-2	Input (10%)-2	7.79078
			IgG-2	21.9566	0.00054406	1
			rNEIL1-2	21.7079	0.00064641	1.18812
			rNEIL2-2	16.6367	0.0217322	39.9445
		Experiment-3	Input (10%)-3	7.69083
			IgG-3	21.973	0.000501896	1
			rNEIL1-3	20.8419	0.00109927	2.19024
			rNEIL2-3	15.9885	0.0317776	63.315
		Gene region			% Input	Fold enrichment over IgG
		Experiment-1	Input (10%)-1	11.58
			IgG-1	23.1091	0.00338362	1
			rNEIL1-1	21.7643	0.00859429	2.53997
			rNEIL2-1	19.8874	0.0315659	9.32902
		Experiment-2	Input (10%)-2	11.8604
			IgG-2	23.9281	0.00232949	1
			rNEIL1-2	22.2213	0.00760389	3.26419
			rNEIL2-2	21.2618	0.014787	6.34774
		Experiment-3	Input (10%)-3	11.9318
			IgG-3	23.6027	0.0030668	1
			rNEIL1-3	22.5073	0.00655315	2.1368
			rNEIL2-3	20.689	0.0231102	7.53558

[truncated: 5 more sheets: Figure 6a, Figure 6b, Figure 6c, Figure 6d, Figure 6e]
